# Supplementary material for: Disrupted NAD(P) Metabolism and Xanthine Dehydrogenase in a Stress-Induced Rat Model of Depression: NMR Metabolomics Insights
Source: Metabolites. 2024 Nov 27;14(12):660. doi: 10.3390/metabo14120660 (PMC11676094; doi:10.3390/metabo14120660)
Supplement: Supplementary file 1 [file metabolites-14-00660-s001.zip]

Archive with 1 entries (1 files):
- metabolites-3294323-supplementary.pdf
